# Supplementary material for: The conserved NxNNWHW motif in Aha-type co-chaperones modulates the kinetics of Hsp90 ATPase stimulation
Source: Nat Commun. 2019 Mar 20;10:1273. doi: 10.1038/s41467-019-09299-3 (PMC6426937; doi:10.1038/s41467-019-09299-3)
Supplement: Supplementary file 4 — Source Data [file 41467_2019_9299_MOESM4_ESM.xlsx]

## Sheet: Figure 3b
		Hsp82 + Aha1 (Nhis)			Hsp82 + Aha1Del11 (NHis)			Aha1 (Chis)			del11AHA1 (CHis)
	[co-chap]	Mean	SEM	N	Mean	SEM	N	Mean	SEM	N	Mean	SEM	N
	0	0.14605	0.019021	3	0.135867	0.022181	3	0.0991	0.005846	3	0.0991	0.005846	3
	1	1.88678	0.078701	3	1.83992	0.02834	3	2.88044	0.083033	3	1.72799	0.017581	3
	2	2.57977	0.137037	3	2.22721	0.070442	3	4.32777	0.074387	3	2.01644	0.037316	3
	4	3.04128	0.081907	3	2.66783	0.047835	3	5.14098	0.010129	3	2.18723	0.054232	3
	8	3.12167	0.194313	3	2.85829	0.029288	3	5.84441	0.098146	3	2.26128	0.030565	3
	12	3.20308	0.060505	3	3.08981	0.036391	3
	16	3.1477	0.083109	3	3.20704	0.090328	3	6.15957	0.054256	3	2.41812	0.040605	3

## Sheet: Figure 3c
		HCH1			del11 HCH1
	[co-chap]	Mean	SEM	N	Mean	SEM	N
	0	0.100531	0.006722	3	0.100531	0.006722	3
	4	0.342967	0.001119	3	0.237814	0.012824	3
	8	0.459872	0.011954	3	0.303108	0.007815	3
	16	0.622406	0.028779	3	0.393792	0.018154	3
	32	0.712556	0.030829	3	0.453417	0.008092	3

## Sheet: Figure 3d
		Aha1 N			Aha1 N del11
	[co-chap]	Mean	SEM	N	Mean	SEM	N
	0	0.158913	0.006408	3	0.158913	0.006408	3
	2	0.221572	0.012695	3	0.232269	0.014561	3
	4	0.264872	0.015315	3	0.241453	0.014541	3
	8	0.331642	0.019823	3	0.322506	0.012817	3
	16	0.387646	0.035323	3	0.382053	0.02727	3
	32	0.445819	0.036777	3	0.448842	0.02991	3

## Sheet: Figure 3e
		AHA1			del11AHA1
	[co-chap]	Mean	SEM	N	Mean	SEM	N
	0	0.072222	0.063287	3	0.072222	0.063287	3
	1	2.17496	0.179689	3	1.47993	0.047085	3
	2	3.21773	0.128027	3	1.58893	0.048226	3
	4	4.1064	0.174277	3	1.89344	0.054205	3
	8	4.73094	0.193746	3	1.95069	0.069752	3
	16	5.03416	0.203691	3	2.11708	0.099111	3

## Sheet: Figure 6a
	WT	S25P
	0.1627	0.177433
	0.119042	0.167283
	0.147383	0.16995
	0.098983	0.14435
	0.11025	0.158583
	0.094533	0.139533

## Sheet: Figure 6b
			WT+AHA1			S25P+AHA1			WT+del11AHA1			S25P+del11
		[co-chap]	Mean	SEM	N	Mean	SEM	N	Mean	SEM	N	Mean	SEM	N
		0	0.143042	0.012789	3	0.171556	0.003038	3	0.101256	0.004677	3	0.147489	0.005719	3
		1	3.73336	0.190235	3	2.02518	0.095935	3	2.04044	0.088247	3	0.374333	0.027307	3
		2	5.53568	0.138082	3	2.3469	0.077201	3	2.43053	0.06606	3	0.477217	0.022573	3
		4	7.04693	0.187673	3	2.53219	0.066241	3	2.74112	0.103664	3	0.470031	0.026562	3
		8	7.60756	0.199376	3	2.56886	0.063283	3	2.86203	0.117142	3	0.495628	0.026045	3
		16	8.41529	0.085758	3	2.84477	0.113478	3	2.97771	0.128014	3	0.499294	0.036751	3

## Sheet: Figure 7A
	Hsp82p	Aha1p	Aha1p del11	Hch1p	Hch1p del11
	0.1222	0.1175	0.03449	0.4664	0.2788
	0.1377	0.1266	0.04397	0.4529	0.2832
	0.1401	0.1112	0.04626	0.4794	0.2679

## Sheet: Figure 9
		Aha1			Aha1 del11
	[co-chap]	Mean	SEM	N	Mean	SEM	N
	0	100	5.49225	3	100	7.03774	3
	0.5	69.044	5.52948	3	43.4294	7.80938	3
	1	53.0089	4.6935	3	37.8566	3.78268	3
	2	36.2902	3.68126	3	26.0538	3.13935	3
	4	27.1029	1.60065	3	30.4124	2.35224	3
	8	17.1071	3.06705	3	30.1904	2.31613	3
	16	19.5831	3.74095	3	38.1183	10.41	3

## Sheet: Supplementary Figure 1a
	ATP (nM)	Hsp82p			Hsp82p + Hch1p			Hsp82p + Hch1pD11
		Mean	SEM	N	Mean	SEM	N	Mean	SEM	N
	0.0125	0.019256	0.009654	4	0.059333	0.014189	3	0.024333	0.010066	3
	0.025	0.0154	0.010385	4	0.115667	0.017786	3	0.079333	0.026502	3
	0.05	0.051859	0.014117	4	0.211667	0.018771	3	0.155667	0.014844	3
	0.1	0.068843	0.022049	4	0.383333	0.03402	3	0.269333	0.016803	3
	0.2	0.121213	0.029871	4	0.633	0.054443	3	0.431667	0.03213	3
	0.4	0.138572	0.034393	4	0.928	0.089202	3	0.598667	0.038553	3
	0.8	0.173399	0.038272	4	1.19667	0.112126	3	0.710667	0.055519	3
	1.6	0.159465	0.031381	4	1.615	0.136121	3	0.876667	0.074574	3

## Sheet: Supplementary Figure 1b
	ATP (nM)	Hsp82p + Aha1p			Hsp82p + Aha1pD11
		Mean	SEM	N	Mean	SEM	N
	0.0125	0.682495	0.164099	2	0.691108	0.009086	3
	0.025	1.41332	0.175491	2	1.24738	0.006458	3
	0.05	2.72075	0.222152	2	1.95433	0.002203	3
	0.1	4.43952	0.218704	2	2.51891	0.075531	3
	0.2	6.22577	0.648774	2	2.96027	0.070734	3
	0.4	7.58107	0.272729	2	3.23057	0.008438	3
	0.8	8.24155	0.285899	2	3.30193	0.080658	3
	1.6	8.73622	0.412883	2	3.55574	0.001544	3

[truncated: 1 more sheets: Supplementary figure 2]
